# Supplementary material for: In Vitro and In Vivo Evaluation of the Effects of Drug 2c and Derivatives on Ovarian Cancer Cells
Source: Pharmaceutics. 2024 May 15;16(5):664. doi: 10.3390/pharmaceutics16050664 (PMC11125437; doi:10.3390/pharmaceutics16050664)
Supplement: Supplementary file 1 [file pharmaceutics-16-00664-s001.zip]

Archive with 1 entries (1 files):
- pharmaceutics-2985746-supplementary.pdf
